# Supplementary material for: Why Small Is Beautiful: Wing Colour Is Free from Thermoregulatory Constraint in the Small Lycaenid Butterfly, Polyommatus icarus
Source: PLoS One. 2015 Apr 29;10(4):e0122623. doi: 10.1371/journal.pone.0122623 (PMC4414576; doi:10.1371/journal.pone.0122623)
Supplement: S1 Table — (XLSX) [file pone.0122623.s001.xlsx]

## Sheet: Heating
	Temperature
Light intensity							410-420			410	408	409	408	415	414	417	421	419	405		410	407	411	408	408	416	416	401	411	413	412		417
Ambient T under light							25-27			24.71	23.65	24.65	24.19	24.79	22.95	23.78	23.29	23.5	23.86		23.11	22.43	24.33	23.59	24.7	23.52	24.85	23.57	23.33	23	22.87		22.94
Ambient T in shade							20 +/-1			19.9	19.48	20.41	20.56	20.46	19.8	20.03	19.74	19.61	20.5		19.67	18.71	20.55	19.77	20.69	18.97	19.55	20.68	19.92	18.6	19.19		18.87
Date	2010-04-17	2010-04-17	2010-04-17	2010-04-17	2010-04-17	2010-04-17	2010-04-19	2010-04-19	2010-04-19	2010-04-19	2010-04-19	2010-04-19	2010-04-19	2010-04-19	2010-04-19	2010-04-19	2010-04-19	2010-04-19	2010-04-20	2010-04-20	2010-04-20	2010-04-20	2010-04-20	2010-04-20	2010-04-20	2010-04-20	2010-04-20	2010-04-21	2010-04-21	2010-04-21	2010-04-21	2010-04-21	2010-04-21	2010-04-21	2010-04-21	2010-04-21	2010-04-22	2010-04-22	2010-04-22	2010-04-22	2010-04-22	2010-04-22	2010-04-23	2010-04-23	2010-04-23	2010-04-23	2010-04-23	2010-04-23	2010-04-23
Sample ID	FF2010 Stock 3	FF2010 Stock 3	FF2010 Stock 3	FF2010 Stock 4	FF2010 Stock 4	FF2010 Stock 4	FF2010 Stock 11	FF2010 Stock 11	FF2010 Stock 11	FF2010 Stock 1	FF2010 Stock 1	FF2010 Stock 1	FF2010 Stock 5	FF2010 Stock 5	FF2010 Stock 5	FF2010 Stock 6	FF2010 Stock 6	FF2010 Stock 6	FF2010 Stock 7	FF2010 Stock 7	FF2010 Stock 7	FF2010 Stock 2	FF2010 Stock 2	FF2010 Stock 2	FF2010 Stock 3	FF2010 Stock 3	FF2010 Stock 3	FF2010 Stock 12	FF2010 Stock 12	FF2010 Stock 12	FF2010 Stock 9	FF2010 Stock 9	FF2010 Stock 9	FF2010 Stock 10	FF2010 Stock 10	FF2010 Stock 10	FF2010 Stock 15	FF2010 Stock 15	FF2010 Stock 15	FF2010 Stock 16	FF2010 Stock 16	FF2010 Stock 16	FF2010 Stock 18	FF2010 Stock 18	FF2010 Stock 18	FF2010 Stock 17	FF2010 Stock 17	FF2010 Stock 17	FF2010 Stock 13
Sex	f	f	f	f	f	f	f	f	f	m	m	m	f	f	f	f	f	f	f	f	f	m	m	m	m	m	m	m	m	m	m	m	m	f	f	f	f	f	f	m	m	m	f	f	f	f	f	f	m
Eclosed	2010-02-25	2010-02-25	2010-02-25	2010-02-25	2010-02-25	2010-02-25	2010-02-11	2010-02-11	2010-02-11	2010-02-25	2010-02-25	2010-02-25	2010-02-25	2010-02-25	2010-02-25	2010-02-25	2010-02-25	2010-02-25	2010-02-25	2010-02-25	2010-02-25	2010-03-02	2010-03-02	2010-03-02	2010-03-02	2010-03-02	2010-03-02	2010-02-24	2010-02-24	2010-02-24	2010-02-24	2010-02-24	2010-02-24	2010-02-24	2010-02-24	2010-02-24	2010-02-24	2010-02-24	2010-02-24	2010-02-24	2010-02-24	2010-02-24	2010-02-26	2010-02-26	2010-02-26	2010-02-26	2010-02-26	2010-02-26	2010-02-26
Frozen	2010-02-25	2010-02-25	2010-02-25	2010-02-25	2010-02-25	2010-02-25	2010-02-12	2010-02-12	2010-02-12	2010-02-25	2010-02-25	2010-02-25	2010-02-25	2010-02-25	2010-02-25	2010-02-25	2010-02-25	2010-02-25	2010-02-25	2010-02-25	2010-02-25	2010-03-02	2010-03-02	2010-03-02	2010-03-02	2010-03-02	2010-03-02	2010-02-24	2010-02-24	2010-02-24	2010-02-24	2010-02-24	2010-02-24	2010-02-24	2010-02-24	2010-02-24	2010-02-24	2010-02-24	2010-02-24	2010-02-24	2010-02-24	2010-02-24	2010-02-26	2010-02-26	2010-02-26	2010-02-26	2010-02-26	2010-02-26	2010-02-26
Thawed weight	0.0205	0.0205	0.0205	0.029	0.029	0.029	0.0237	0.0237	0.0237	0.0306	0.0306	0.0306	0.0252	0.0252	0.0252	0.0278	0.0278	0.0278	0.0273	0.0273	0.0273	0.0415	0.0415	0.0415	0.0275	0.0275	0.0275	0.0346	0.0346	0.0346	0.0267	0.0267	0.0267	0.0206	0.0206	0.0206	0.0164	0.0164	0.0164	0.0328	0.0328	0.0328	0.0222	0.0222	0.0222	0.0282	0.0282	0.0282	0.0396
Basking position	1	2	3	1	2	3	1	2	3	2	3	1	3	1	2	2	1	3	2	1	3	3	2	1	2	3	1	1	3	2	3	1	2	1	3	2	2	3	1	1	2	3	1	3	2	2	3	1	3
Testing order	1	2	3	1	2	3	1	2	3	1	2	3	1	2	3	1	2	3	1	2	3	1	2	3	1	2	3	1	2	3	1	2	3	1	2	3	1	2	3	1	2	3	1	2	3	1	2	3	1
Initial T (0s)	20.4	20	20.9	20	23.6	20.8	19.9	20.7	20.4	19.9	20.4	20.8	21	20.8	20.9	19.8	20.1	21	20	20.1	21.1	20.3	21.1	20.2	20.8	21.6	21.4	20.1	20.8	20.1	18.5	19.2	20	18.9	19.9	20.1	20.1	21.9	20	20.7	20.5	20.8	20.7	20.6	20.7	19.7	20.6	20.7	19.5
5	21.9	22.9	24.9	21.6	26	24.3	21.5	24.3	24.3	22.6	24.4	23.4	23.2	23.4	24.5	22	21.6	24	22.6	21.3	24.6	22.1	22.2	21.2	22.6	23.8	22.4	21.1	23.3	22.4	20	20.1	21.6	20.2	22.6	22.4	22.1	24.2	22.2	22	22.3	22.7	21.6	23.1	22.7	21.2	22.7	21.5	21.3
10	22.2	23.9	26.3	22.4	26.9	25.1	22.1	25.6	26.1	23.9	25.6	23.9	24.5	23.9	25.4	22.9	22.5	25.5	23.6	21.8	26.1	23.4	23.5	21.9	23.8	25	23.4	21.5	24.7	23.5	21.6	20.7	22.9	21.1	24.3	24.5	23.4	25.4	22.6	22.3	23.3	23.6	22.2	25	24.6	22.5	24.4	22.3	22.4
15	22.6	25.2	27.6	23.2	27.8	26.7	22.7	26.8	27.3	24.6	26.6	24.6	25.5	25	26	24	23.2	26.6	24.8	22.6	27.5	24.8	24.9	22.5	25.1	26.5	24.1	22	25.9	24.7	23	21.4	24.3	21.9	25.7	25.8	24.5	26.3	23.5	23	24.3	25	22.8	26.4	25.8	23.6	25.8	22.7	23.7
20	23.1	26.2	28.8	23.7	29	27.7	23.1	27.3	28.4	25.5	26.9	25.1	26.5	25.5	26.4	25.2	23.9	28	25.7	23	28.6	25.9	26	23.2	26.1	27.8	24.8	22.4	27	25.8	24.3	22	25.8	22.5	26.8	26.8	25.5	27	23.9	23.3	25.5	26.1	23.5	27.8	27.3	24.7	27.1	23.1	24.6
25	23.4	27	29.8	24	29.3	28.6	23.5	27.8	29.4	26.1	27.7	24.9	27.5	25.6	27.3	25.9	24.7	28.8	26.7	23.7	29.7	27	27.1	23.7	27	28.9	25.4	22.7	28	26.5	25.4	22.7	26.8	23	27.9	27.7	26	28.8	24.7	23.9	26.5	27.3	23.9	29	28.4	25.7	28.2	23.7	25.7
30	23.6	27.8	30.6	24.5	29.7	29.4	24	28.4	30.3	26.5	28	24.8	28.2	26.2	27.5	26.9	25.3	29.7	27.5	24.2	30.6	28	28	24.3	27.9	29.9	26	23.1	28.8	27.4	26.4	23	27.8	23.4	28.6	28.8	26.8	29.5	24.9	24.4	27.2	27.8	24.3	29.9	29.1	26.5	29.2	24.1	26.5
35	24	28.5	31.3	24.7	30	29.3	24.4	28.8	30.9	27	28.3	25.4	28.6	26.2	27.7	27.5	25.8	30.6	28.3	24.6	31.5	28.9	29	24.8	28.7	30.8	26.5	23.4	29.4	28.3	27.3	23.6	28.4	24	29.5	29.1	27.2	29.2	25.2	24.9	28	28.6	24.6	30.8	29.9	27.4	30.2	24.5	27.4
40	24.4	29.3	32	25.2	30	30.2	24.8	29.1	31.6	27.4	29.1	25.7	29.6	25.4	28.3	28	26.3	31.4	29	24.7	32.1	29.6	29.7	25.3	29.5	31.5	26.9	23.6	30.1	28.7	28.1	24	29.4	24.2	30	29.6	27.6	29.8	25.3	25	28.4	29.6	25.1	31.5	30.7	28.1	31	24.8	27.8
45	24.4	29.7	32.5	25.5	30.5	30.6	25	29.8	32	28.2	28.7	26	30.3	26.9	28.7	28.6	26.8	32.1	29.6	25.1	32.8	30.4	30.5	25.5	30	32.3	27.4	24.1	30.8	29.4	28.9	24.5	30	24.5	30.8	30	28.2	30	25.7	25.4	29.2	29.7	25.3	32.1	31.1	28.7	31.8	25.3	28.5
50	24.7	30	32.9	25.9	31.5	31.1	25.3	30.2	32.6	28.4	29.2	26.1	30.9	26.2	29	29	27.2	32.6	30.1	25.5	33.5	31.1	31.1	25.9	30.6	33.1	27.6	24.2	31.4	30	29.5	24.8	30.6	24.8	31.1	30.6	28.6	30.7	25.9	25.6	29.8	30.3	25.4	32.6	31.5	29.1	32.5	25.5	29.2
55	24.9	30.4	33.4	26.1	31.6	32.3	25.6	30.5	33	28.8	29.9	26.9	31.3	27.4	29.4	29.7	27.4	33.1	30.6	25.8	34	31.7	31.7	26.1	31	33.6	28	24.5	31.7	30.5	30.2	25.2	31	25.2	31.6	30.8	29.3	31.3	25.9	26.3	30.4	30.7	25.7	33.1	32	29.7	33.1	25.9	29.2
60	25	30.8	33.7	26.6	31.8	32.4	25.7	31	33.3	28.8	30.3	27	32	26.9	29	30.1	27.6	33.3	31.1	26.1	34.5	32.4	32.4	26.4	31.6	34	28.4	24.5	32.3	30.9	30	25.5	31.6	25.6	31.9	31.5	29.1	30.7	26.1	26.6	30.9	31.4	25.9	33.5	32.1	30.2	33.5	26.1	29.9
65	25.4	31.1	34	26.7	31.7	32.5	25.9	30.8	33.6	29.7	30.4	26.7	32.5	27	30.1	30.6	28	33.9	31.4	26.3	34.9	33	32.7	26.8	32.1	34.6	28.7	25	33	31.3	31.4	25.8	32.3	25.7	32	32.1	29.7	30.9	26.5	26.9	31.1	32	26.1	33.9	32.7	30.8	34	26	30.4
70	25.3	31.2	34.4	26.8	31.4	31.3	26	30.7	33.9	29.9	31	27	32.8	27.4	30	30.9	28.3	34.4	31.8	26.5	35.4	33.4	33.2	27.1	32.4	35	28.8	25.2	33.3	31.8	31.9	26	32.6	25.8	32.4	32.2	29.9	30.8	26.7	27.2	31.9	31.4	26.3	34.1	32.7	31.1	34.5	26.4	30.9
75	25.4	31.5	34.8	27.1	31.5	32.5	26.5	31.4	34.1	30	30.9	27	33	26.6	30.2	31.1	28.7	34.7	32	26.7	35.7	33.9	33.8	27.4	32.8	35.4	29	25.7	33.8	32.5	32.4	26.3	32.9	25.8	32.8	32.5	30	31.4	26.6	27.3	32	32.2	26.5	34.5	33.1	31.2	34.8	26.5	30.7
80	25.5	31.7	34.9	27.2	31.5	32.6	26.3	31.7	34.5	30.3	31.5	27.5	33.7	27.5	30.7	31.6	28.9	35.2	32.2	26.8	36	34.4	34.1	27.5	33.1	35.8	29.2	25.9	34.2	32.7	32.9	26.4	33.2	26	33	32.8	30.2	31.6	27.1	27.5	32.2	32.7	26.6	34.9	33.4	31.6	35.2	26.8	31.4
85	25.8	32	35.2	27.6	32.4	32.9	26.5	31.9	34.9	30.5	31.8	27.7	34.1	27	30.3	31.8	29	35.6	32.5	27.1	36.4	34.9	34.6	27.8	33.5	36.1	29.4	25.9	34.5	33	33.2	26.5	33.5	25.9	33.5	32.8	30.7	32	27.3	27.5	32.7	32.5	26.7	35.3	33.4	31.9	35.5	26.8	31.6
90	25.9	32.2	35.6	27.9	32.8	33.1	26.6	31.8	35.1	30.9	32.1	27.3	34.2	27.5	30.9	32.3	29.2	35.9	32.8	27.3	36.5	35.4	34.9	28	33.7	36.2	29.6	26	34.8	33.5	33.6	26.7	33.6	26.2	33.5	33	30.1	32.6	27	27.8	32.9	32.4	26.7	35.6	34.1	32.1	35.9	27.4	31.8
95	25.9	32.3	35.6	27.6	33	33.8	26.8	32.5	35.3	30.8	32.3	27.9	34.4	27.7	30.5	32.4	29.5	36.1	33.2	27.5	36.9	35.7	35.2	28.2	34.1	36.5	29.7	26.4	35.1	33.5	33.9	26.9	34	26.6	33.7	33.3	31	32.3	27	28.3	33.3	33.4	27	35.8	34.1	32.6	36.1	27.6	32.1
100	26	32.6	35.9	28	33.1	34.1	27	32.7	35.5	30.9	33.4	28.4	34.6	27.4	31.1	32.5	29.5	36.4	33.5	27.6	37.2	36.1	35.4	28.3	34.2	36.8	29.8	26.7	35.2	34	34.3	27.2	34.4	26.7	33.8	33.4	31	31.8	27.3	27.8	33.6	33.6	27.1	36	34.4	32.8	36.4	28	32.5
105	26.2	32.6	35.9	28	33.7	34.6	27.1	32.5	35.7	31.6	31.8	28.4	34.6	28.6	31.3	32.7	29.8	36.7	33.6	27.8	37.3	36.4	35.7	28.5	34.4	37	30	26.8	35.5	33.9	34.6	27.2	34.6	27	34.2	33.6	31.4	33	27.2	28.1	34	34.2	27.2	36.1	34.6	32.8	36.6	28	32.8
110	26.4	32.8	35.9	28	33.8	34	27	33	35.8	31.6	33.4	28.1	35	28.2	31.2	32.9	30	36.9	33.9	27.8	37.7	36.8	35.8	28.6	34.6	37.3	30.1	26.9	36	34.4	35	27.4	34.6	27.1	34.2	33.8	31.3	33.2	27.8	28.7	33.9	34.2	27.4	36.3	34.4	33.2	37	28.4	33.1
115	26.6	33.1	36.2	28	33.3	34.6	27.5	33	36.1	31.6	33.5	28.3	35	28.7	31.1	32.8	30.1	37.2	34	28	37.8	37.1	36.2	28.7	34.6	37.6	30.4	26.9	36.3	34.5	35.4	27.5	35	27.2	34.8	33.7	31.2	33.6	27.9	29	34.7	34.1	27.4	36.6	34.8	33.3	37.1	28.6	33.4
120	26.8	33.3	36.4	28.4	33.5	34.8	27.5	33.4	36.2	31.8	33.6	28.5	35.3	28.8	31.2	33	30.3	37.4	34.2	28.2	38.2	37.5	36.4	28.7	35	37.7	30.5	27.2	36.8	34.3	35.7	27.4	34.9	27.2	34.9	34.4	31.6	33.7	27.7	28.6	34.4	34.3	27.6	36.7	34.8	33.6	37.5	28.6	33.5
125	26.9	33.4	36.6	28.5	33	34.2	27.6	33.4	36.3	31.7	33.5	28.3	35.3	28.3	31.4	33.3	30.6	37.6	34.3	28.3	38.4	37.7	36.8	29	35.1	38	30.6	27.2	36.8	34.6	35.8	27.5	35.3	27.4	35.2	34.1	31.6	34.3	28.1	28.8	35	35	27.7	36.8	35	33.6	37.7	28.5	33.7
130	27.2	33.6	36.6	28.8	34.4	34.1	27.7	33.2	36.5	32	33.2	28.1	35.4	28.4	32.1	33.3	30.6	37.4	34.4	28.3	38.3	38	36.9	29.1	35.2	38.1	30.8	27.5	37.1	35.1	36	27.7	35.6	27.4	35.3	33.8	31.6	33.4	27.6	28.9	34.8	35.1	27.8	37	35.1	33.7	37.8	28.7	33.9
135	27	33.5	37	28.7	34.6	34.4	27.9	34	36.8	32.3	33.1	28.6	35.5	28.9	32	33.4	30.6	37.6	34.6	28.2	38.6	38.3	37.1	29.1	35.2	38.2	30.9	27.2	37.1	35.5	36.3	27.6	35.7	27.6	35.6	34.1	32.2	34.6	27.6	29.5	35.4	35.4	27.9	37.2	35.4	33.9	38	29	34
140	26.9	33.7	37	29.1	34.4	34.2	27.9	34.2	36.8	32.5	34.2	28.7	35.4	28.8	32.9	33.6	30.7	37.9	35	28.7	38.8	38.5	37.3	29.2	35.3	38.5	31.2	27.5	37.4	35.6	36.6	27.8	36	27.5	35.5	34.6	32.2	35	27.6	29.3	35.2	35.9	28.1	37.4	35.5	33.9	38.3	29.3	34.1
145	27.1	33.5	37	28.7	34.6	34.5	27.9	34.1	36.8	32.2	34.5	28.6	35.7	29.3	32	33.7	30.9	38.1	35.1	28.7	38.9	38.6	37.5	29.4	35.4	38.5	31.3	27.6	37.2	35.5	36.7	27.9	36.2	27.7	35.8	34.7	31.9	34.8	27.6	29.5	34.9	34.5	28.1	37.3	35.6	34.3	38.4	29.2	34.4
150	27.2	33.6	37.2	28.3	34.2	34.7	28.1	34.4	36.8	32	34.7	28.6	36	29.4	32	33.6	31.1	38.4	35.2	28.9	39	38.8	37.6	29.4	35.4	38.7	31.4	27.6	37.6	35.7	36.7	28.2	36.3	27.7	35.8	34.4	32.4	35	28.7	29.5	35.3	35.1	28.1	37.6	35.5	34.4	38.6	29.2	34.3
155	27.7	33.7	37.2	28.8	35.2	35.1	28.2	33.5	36.8	32.7	34.9	29.2	36.1	28.8	32	34.1	31.2	38.4	35.3	28.8	39.2	39.1	37.7	29.7	35.7	38.8	31.3	27.7	38	35.8	37.1	28.2	36.6	27.8	36	34.4	32.7	34.4	28.5	29.8	35.1	35.3	28.2	37.7	35.6	34.4	38.5	29.4	34.5
160	28	33.9	37.3	29.3	34.6	34.4	28.3	33.8	37.1	32.5	35.1	29.3	36.2	28.6	33.1	34.2	31.3	38.6	35.3	28.9	39.2	39.1	37.7	29.8	35.8	39	31.5	27.8	38	36	37.3	28.3	36.7	27.7	36.1	34.3	33.1	34	28.2	29.5	35.4	35.1	28.4	38	35.9	34.5	38.7	29.4	34.6
165	28	34.1	37.5	29.4	34.8	35.4	28.5	34.6	37	32.6	34.8	29	36.1	29.8	33.1	34.3	31.4	38.7	35.5	28.8	39.4	39.4	38	29.7	35.9	39	31.3	27.8	38	36.2	37.5	28.5	36.7	28	36.2	34.6	32.6	34	28.6	29.6	35.2	36.2	28.5	37.9	35.8	34.6	38.8	29.6	34.7
170	27.6	34.2	37.4	29.6	35.2	35.2	28.1	34.2	37	32.9	34.8	28.8	36.3	30.4	32.5	34.4	31.4	38.8	35.4	29	39.5	39.5	38	30	36.2	39.1	31.4	28.2	38.2	36.4	37.6	28.5	36.7	28.2	36.1	34.5	32.7	35.3	28	29.6	35.3	36.1	28.7	38.1	35.7	34.7	38.8	29.3	34.8
175	27.8	34.3	37.5	29	35.5	35.5	28.3	34.8	37	32.9	35.2	29.2	36.7	29.4	32.6	34.3	31.5	38.8	35.7	28.9	39.7	39.6	38.1	29.8	36.3	39.3	31.7	27.8	38.4	36.1	37.7	28.6	36.6	27.9	36.3	34.8	32.2	35.6	27.8	29.8	35.5	35.9	28.3	38.2	35.6	34.6	38.9	29.6	35
180	27.7	34.4	37.6	29.6	35	35.5	28.5	34.5	37.1	33.5	35	29.3	36.7	29.4	32.7	34.3	31.6	39	35.7	28.8	39.8	39.9	38.2	30	36.4	39.4	31.6	28	38.4	36.6	37.6	28.7	36.9	28.1	36.4	35.2	32.1	35.1	28.1	29.7	35.4	35.5	28.4	38.3	35.8	34.7	39	29.8	35.1
185	27.6	34.2	37.9	29.5	34.4	35.3	28.3	33.9	37.2	32.9	35.3	29.8	36.9	30.1	33	34.4	31.7	39	35.7	29	39.9	40	38.3	30.3	36.6	39.3	31.8	28	38.5	37.1	37.8	28.6	36.9	28	36.6	35.1	33	36	28.4	30	35.4	36.5	28.4	38.5	35.7	34.9	39.3	29.8	35.4
190	27.9	34.3	38.1	29.3	35	36	28.5	34.3	37.3	32.9	35.3	29.1	36.9	30	32.3	34.3	31.8	39	35.9	29.1	40.1	40.1	38.5	30.4	36.4	39.5	32	28.3	38.4	36.7	37.8	28.7	37	28.1	36.8	35.1	32.5	36.2	28.4	30.2	35.3	36.6	28.7	38.6	36.3	34.9	39.3	29.9	35.4
195	27.7	34.1	38	29.5	34.9	35.5	28.6	33.9	37.4	32.2	35.2	29.2	36.7	28.5	33.2	34.5	31.9	39.1	36	28.9	40	40.3	38.4	30.2	36.5	39.6	32.1	28.3	38.5	36.7	38	28.7	37.1	28.3	36.3	35	31.8	35.7	28.7	29.9	35.7	36.2	28.6	38.4	36.4	34.8	39.3	29.7	35.5
200	27.9	34.3	38.4	29.2	34.9	36.5	28.6	34.5	37.4	32.2	35.8	29.1	37.1	30.3	33.3	34.6	32.1	39.2	36.2	29.3	40	40.4	38.4	30.3	36.7	39.9	32	28.4	38.5	37.1	38.1	28.8	37.3	28.1	36.5	35.1	32.4	36.2	28.4	30.2	35.7	36.5	28.8	38.4	36.5	34.8	39.3	29.7	35.6
205	27.6	34.3	38.3	29.7	34.8	36.1	28.9	33.8	37.7	32.6	35.7	28.7	36.9	29.8	33.6	34.7	32.4	39.3	36.2	29.3	40	40.6	38.6	30.6	36.8	39.9	32.2	28.3	38.7	37.2	38.1	28.8	37.4	28.4	36.4	35.2	32.7	36.1	28	30.5	35.8	36.6	28.7	38.4	36.4	34.9	39.3	29.9	35.7
210	27.6	34.6	38.2	29.5	35.1	34.8	28.8	35	37.3	33	35.6	28.9	36.9	30.2	33.2	34.5	32.2	39.5	36.4	29.4	39.9	40.5	38.7	30.6	36.6	40	32.1	28.5	38.6	37.3	38.1	29	37.5	28.6	36.7	35.2	32.9	36.5	28.4	30.3	35.8	37	29	38.5	36.3	35.2	39.2	30	35.5
215	28.1	34.8	38.4	29.9	35.4	35.3	28.9	34.7	37.3	32.5	35.9	29.5	36.8	30.1	33.4	34.9	32.2	39.3	36.2	29.7	39.7	40.8	38.9	30.4	36.6	40.1	32.3	28.9	38.7	37.6	38.2	29.1	37.7	28.5	37.1	35.3	32.4	36.5	28.6	30.6	36.2	36.7	28.8	38.6	36.4	35.1	39.3	29.9	35.8
220	28.4	34.7	38.6	29.8	34.9	35.6	29.1	34.3	37.3	32.7	34.1	29.7	36.7	29.6	33.1	34.8	32.4	39.4	35.3	29.5	40	40.9	38.9	30.7	36.8	39.9	32.2	28.7	38.8	37.3	38.3	29.1	37.8	28.4	37.3	35.2	32.8	36.9	28.5	30.5	36.1	36.5	28.9	38.5	36.4	35.1	39.5	29.8	35.7
225	29	35	38.7	30.2	34.8	36	29.2	34.1	37.5	32.1	35.5	29.8	36.9	29.4	34.1	34.8	32.2	39.4	36.4	29.4	40.1	40.9	39	30.7	36.9	40.1	32.1	28.6	38.9	37.5	38.6	28.9	37.9	28.6	37	35.2	32.2	36.8	28.6	30.6	36.3	36.8	29.1	38.6	36.1	35.4	39.4	30	35.9
230	28.5	34.9	38.4	29.7	35.2	35.9	29	34.6	37.9	32.9	34.6	29.5	37.2	29.8	33.7	34.8	32.1	39.6	36.5	29.5	40.1	41	39	30.9	36.8	40.2	32.1	28.6	39	37.2	38.4	28.9	38.2	28.7	37	35.1	32.8	36.8	28.3	30.5	26	36.6	29.1	38.6	36.6	35.3	39.3	29.8	36.1
235	28.6	34.8	38.5	29.9	34.8	36.8	29	34.6	37.5	33	34.3	29.1	37.4	29	32.7	34.9	32.1	39.5	36.6	29.6	40.2	41.1	39	30.8	36.7	40.2	32.3	28.6	39.3	37.4	38.7	29.1	38.2	28.9	37	35.7	32.8	36.8	28.4	30.2	36.4	36.4	29.3	38.6	36.7	35.6	39.5	30	35.9
240	28.5	34.8	38.4	29.7	34.8	36.5	28.8	35	37.5	33.1	35.3	29	37.5	30.1	33.9	35.2	32.3	39.5	36.6	29.6	40.3	41.4	39	30.9	36.8	40.2	32.4	28.8	39.2	37.8	38.7	29.1	38.2	28.9	36.9	35.6	33.3	36.4	28.6	30.5	36.8	36.8	29.3	38.7	36.5	35.7	39.6	30.1	35.9
245	28.6	35	38.7	29.9	34.7	37.1	29.4	34.8	37.5	33.5	35.4	29.9	37.4	29.9	34.3	35.3	32.4	39.8	36.7	29.8	40.4	41.3	39	31	37	40.3	32.6	29.1	39.3	37.8	38.8	29.1	38.4	28.5	36.9	35.6	33.1	36.8	28.9	30.4	36.7	37.8	29.3	38.5	36.6	35.8	39.5	29.8	36.1
250	28.7	35.1	38.8	30.1	34.6	36.3	29.2	34.5	37.7	33.3	36	29.7	37.6	29.9	33.8	35.1	32.2	39.8	36.8	29.7	40.8	41.4	39	31	37.1	40.5	32.8	28.6	39.2	37.5	38.8	29.2	38.6	28.7	37.2	35.6	33.5	37.2	28.8	30.5	36.7	38.2	29.2	38.7	36.6	35.7	39.7	30.1	36.1
255	28.3	35	38.5	30.7	34.9	36	29.3	34.6	37.9	32.6	37	29.7	37.6	29.8	33.9	35.4	32.4	39.8	36.8	29.3	40.8	41.5	39.2	31	36.9	40.5	32.6	28.9	39.6	37.3	39.1	29.1	38.5	29.1	36.8	35.5	33.1	36.9	28.4	30.4	36.5	37.9	29.5	38.7	36.5	35.9	39.6	30	36.1
260	28.6	34.9	38.8	30.5	34.7	36	28.7	33.9	38.2	32.9	35.4	29.9	37.8	30	34.4	35.3	32.3	39.7	36.7	29.5	40.8	41.6	39.3	31	36.9	40.6	32.6	29.2	39.2	37.8	39.2	29.1	38.3	28.8	36.8	35.4	33.1	37.3	29.1	30.6	36.7	38.5	29.4	38.8	36.6	35.9	39.9	30.1	36.6
265	28.7	34.9	39	30.5	35.1	36.1	29	34.7	38.3	33.1	36.8	29.4	37.7	30.1	33.3	35.4	32.6	39.9	36.6	29.6	41.1	41.6	39.3	31.4	36.9	40.7	32.5	29.2	39.3	37.6	39.4	29.2	38.5	28.8	36.9	35.3	33.4	37.3	28.6	30.4	36.8	38.5	29.5	38.8	37.1	36	39.9	30.1	36.4
270	28.6	35.2	39.2	30.8	34.9	36.6	29.1	34.4	38	32.4	36.7	29.4	37.9	29.6	34.8	35.3	32.4	39.9	36.7	29.8	41	41.7	39.4	31.4	36.9	40.7	32.6	29.2	39.3	37.9	39.2	29.5	38.5	29	36.9	35.7	33.8	37.4	28.6	31.2	36.8	38.7	29.7	38.8	36.8	36.1	39.8	30.4	36.2
275	28.8	35.3	39.2	30.7	35.4	36.2	29.2	34.3	38	33	37.5	30.3	38	30.3	34.7	35.2	32.3	40	36.8	29.9	40.8	41.9	39.4	31.3	37.1	40.8	32.4	29.3	39.8	37.9	39.6	29.5	38.7	29	36.6	35.4	34.1	37.3	29	30.7	36.8	38.9	29.8	39	36.6	36.3	39.9	30.2	36.1
280	28.6	35.4	39.2	31.3	34.8	37.1	29.1	34.9	38	32.9	35	29.2	37.7	29.9	34.4	35.1	32.4	40	37	29.8	40.7	41.9	39.4	31	37.1	40.8	32.5	29.3	40.3	37.6	39.6	29.5	38.6	29	36.8	35.8	33.8	37	29.3	30.6	37.6	39	29.6	39	36.8	36	40.1	30.3	36.3
285	29	35.6	39.5	31	36	37	29.1	34.5	37.8	32.8	35.1	29.7	38	30.2	34.6	35.3	32.5	40.1	36.7	29.8	40.9	41.9	39.4	31.1	37	40.9	32.6	29.4	39.8	38.2	39.7	29.2	38.7	29.2	37.2	35.7	34	37.4	29.7	30.1	37.3	39	29.7	38.9	36.8	36.4	40.3	30.6	36.6
290	29.3	35.6	39.6	31	36	36.5	29.2	34.9	38.1	33.4	36.2	30	38.1	29.3	35.5	35.5	32.6	40	36.9	29.8	40.9	42.1	39.4	31.3	37.2	41	32.3	29.2	40.1	38.2	39.7	29.5	38.7	29.1	37.3	36.2	34.3	37.8	29.3	30.4	37.5	39.5	29.7	38.9	37	36.4	40.3	30.6	36.1
295	29.5	35.6	39.4	31.2	35.8	37	29.1	34.8	38.3	33	36.4	30.1	38.2	29.2	34.5	35.4	32.7	40.1	37.2	29.8	40.8	42.3	39.6	31.1	37.4	41.1	32.3	29.4	40.1	38.2	39.9	29.6	38.7	29	37.3	35.8	33.8	37.6	29.8	30.7	37.8	39.5	29.7	38.9	36.8	36.4	40.3	30.4	36.3
300	29.5	35.5	39.3	31	35	37	29.2	34.6	38.2	33.1	36.5	30	38.1	30.4	34.5	35.5	32.7	40.4	37.1	29.8	40.8	42.2	39.5	31.2	37.5	41.3	32.4	29.5	40.1	38.3	40.1	29.4	38.7	29.1	37.4	35.8	34.1	37	29	30.9	36.8	39.2	29.7	38.8	37.2	36.5	40.2	30.8	36.3
[truncated: 86 more columns]

## Sheet: Cooling
	Temperature
Date	2010-04-17	2010-04-17	2010-04-17	2010-04-17	2010-04-17	2010-04-17	2010-04-19	2010-04-19	2010-04-19	2010-04-19	2010-04-19	2010-04-19	2010-04-19	2010-04-19	2010-04-19	2010-04-19	2010-04-19	2010-04-19	2010-04-20	2010-04-20	2010-04-20	2010-04-20	2010-04-20	2010-04-20	2010-04-20	2010-04-20	2010-04-20	2010-04-21	2010-04-21	2010-04-21	2010-04-21	2010-04-21	2010-04-21	2010-04-21	2010-04-21	2010-04-21	2010-04-22	2010-04-22	2010-04-22	2010-04-22	2010-04-22	2010-04-22	2010-04-23	2010-04-23	2010-04-23	2010-04-23	2010-04-23	2010-04-23	2010-04-23
Sample ID	FF2010 Stock 3	FF2010 Stock 3	FF2010 Stock 3	FF2010 Stock 4	FF2010 Stock 4	FF2010 Stock 4	FF2010 Stock 11	FF2010 Stock 11	FF2010 Stock 11	FF2010 Stock 1	FF2010 Stock 1	FF2010 Stock 1	FF2010 Stock 5	FF2010 Stock 5	FF2010 Stock 5	FF2010 Stock 6	FF2010 Stock 6	FF2010 Stock 6	FF2010 Stock 7	FF2010 Stock 7	FF2010 Stock 7	FF2010 Stock 2	FF2010 Stock 2	FF2010 Stock 2	FF2010 Stock 3	FF2010 Stock 3	FF2010 Stock 3	FF2010 Stock 12	FF2010 Stock 12	FF2010 Stock 12	FF2010 Stock 9	FF2010 Stock 9	FF2010 Stock 9	FF2010 Stock 10	FF2010 Stock 10	FF2010 Stock 10	FF2010 Stock 15	FF2010 Stock 15	FF2010 Stock 15	FF2010 Stock 16	FF2010 Stock 16	FF2010 Stock 16	FF2010 Stock 18	FF2010 Stock 18	FF2010 Stock 18	FF2010 Stock 17	FF2010 Stock 17	FF2010 Stock 17	FF2010 Stock 13
Sex	f	f	f	f	f	f	f	f	f	m	m	m	f	f	f	f	f	f	f	f	f	m	m	m	m	m	m	m	m	m	m	m	m	f	f	f	f	f	f	m	m	m	f	f	f	f	f	f	m
Basking position	1	2	3	1	2	3	1	2	3	1	2	3	2	1	3	2	1	3	1	3	2	1	3	2	3	2	1	2	1	3	2	1	3	2	1	3	1	2	3	3	1	2	2	1	3	1	2	3	1
Initial T (0s)	35.9	38	29	34.2	36.6	30	30.5	31.5	38.5	31.3	34	30.4	35.8	30.3	32.8	35.1	32	39.5	35.1	35.1	37.7	39.6	37.8	34.5	35.6	38.5	33.7	33.8	36.9	36.9	39	34.5	39.9	33.4	33	35.2	31.9	33.4	35.3	35.9	35.4	38.3	33.3	36	36.6	34.6	38.6	36.2	33.7
5	32.3	34.5	28.7	32	34.4	29.9	27.5	29.1	33.2	28.6	32.7	30.1	33.3	28.9	32.7	34.2	31.2	38.1	34	34	36.3	38.2	36.6	33.7	34.2	36.9	33	33.2	34.9	36	38.2	33.8	39.1	32.7	31.9	34.1	31.9	33.3	34.9	35.1	35.3	36.8	32.4	34.6	35.3	33.6	37.4	35.6	32.6
10	31.8	33	28.4	30.3	33.6	30.1	27.3	28	32.8	29.2	30.6	29.9	32.3	28	32.3	33.5	30.8	37.2	32.3	33.2	35.3	36.7	35.9	33	33.2	35.5	32	32.7	34.6	35.4	37.5	33.1	38.5	31.7	30.7	33.7	30.9	32	34.6	34.6	34.4	36.2	31.9	33.9	34.3	32.5	36.1	34.7	31.9
15	31.3	32	28.3	30.3	32.9	29.8	27.5	28.6	32.7	27.7	30.7	29.8	32	27.6	31.6	32.2	30.4	36.1	31.4	32.6	33.7	35.5	35.3	32.2	32.5	34.2	30.9	32.5	34	34.9	36.6	32.7	37.4	30.9	30	32.8	29.8	31.7	33.5	34.4	33.9	35.9	31.1	33.1	33.7	31.8	35.2	34.1	30.7
20	30.8	31.8	27.9	29.9	32	28.9	27.3	27.9	32.2	28.2	30.8	30.3	31.4	26.7	31	31.9	29.6	35.5	31.1	32	32.5	34.5	34.8	31.4	31.8	33.3	30.2	31.6	32.8	34.5	35.8	32.3	36.5	30.4	29.8	32.4	30.3	31.2	33.5	33.9	33.1	35.2	30.2	32	33.1	31.2	34.2	33.2	30.2
25	29.9	31.2	27.8	29.8	31	28.5	27.2	27.9	31.6	28	30.5	30.1	30.7	27.2	30.3	30.9	29.6	34.8	29.9	31.4	31.7	33.3	33.8	30.8	31.2	32.3	29.7	31.4	31.6	33.3	34.1	31.9	35.6	29.8	29	30.9	29.5	30.3	32.8	33.3	32.5	34.4	30	31.6	32.5	30.4	33.8	32.7	29.8
30	29.6	30	27.7	29.8	31.5	28.1	26.3	27.6	31	26.7	30.4	28.6	29.6	25.5	30	30.4	29.3	34	29.4	30.8	30.7	32.6	33.3	30.3	30.7	31.6	29.1	30.8	30.6	33.1	33.4	31.2	35.2	29.5	28.9	30.8	28.9	29.9	32.2	32.6	32	33.6	29.6	30.9	32.1	30	32.7	32.4	29.2
35	29.3	29.6	27.6	29.4	30.1	27.7	25.3	27.2	30.7	26.4	29.1	29	29.2	26.9	29.7	30.2	28.5	33.4	28.6	30.2	30.2	31.6	33	30.1	30.1	30.7	28.5	30	30.5	32.9	33	30.7	34.7	28.9	28.2	30.4	28.5	29.6	31.8	32.2	31.9	33	28.8	30.7	31.6	29.2	32.1	31.6	28.6
40	29	29	27.4	28.7	30.3	27.6	25.6	27.5	30.5	26.9	28.4	28.4	29.4	26.5	29.3	29.5	28.3	32.8	27.9	30	30.1	30.8	32.6	29.5	29.6	30.2	28.1	29.7	29.9	32.5	32.3	30	34.2	28.9	28.2	30.1	28.6	29.2	31.9	32.1	30.7	32.6	28.7	30.1	31.1	28.5	31.5	31.5	28.4
45	28.7	28.7	27.4	28.7	29.7	27.8	25.3	26.2	30.2	26.9	29.5	28.5	28.6	25.4	29	28.8	28.2	32.4	27.3	29.6	28.8	30.3	32.1	29.3	29.2	29.7	27.8	29.6	29.9	32.3	31.8	29.7	34	27.6	27.9	30.2	28.2	28.7	31.5	31.4	30.3	31.6	28.4	29.3	30.6	27.9	30.7	31.1	28
50	28.4	28.6	27.5	28	29.5	27.2	24.7	26.2	29.7	24.8	28.3	28.2	28.7	26.4	28.4	28.5	27.9	31.9	27	29.3	28.8	30	31.6	28.8	28.8	29.2	27.2	29.3	29.2	32	31.1	29.4	33.5	27.9	27.5	29.7	27.8	28.4	31.7	30.9	29.9	31.5	28.1	29.2	30.4	27.5	30	30.6	27.6
55	28.2	28.4	27.3	27.8	28.6	27.1	25.2	25.8	29.3	26.5	29.1	28.4	28.4	25	27.9	27.9	27.6	31.4	26.9	28.9	28.5	29.3	31.3	28.2	28.4	28.9	26.8	28.8	29	31.7	30.5	28.9	33.2	27.7	27.2	29.4	27.5	28.2	31.5	30.5	29.6	30.7	27.7	29.2	29.9	27	29.9	30.4	26.8
60	28	28.1	27.1	27.5	27.9	26.4	25.3	25.9	29.3	26	28.6	28.6	28.4	25.1	27.7	27.8	27.4	30.8	26.4	28.8	27.8	28.9	30.8	27.9	28.3	28.4	26.4	28.3	28.4	31.4	30.3	28.6	32.7	27.2	26.6	29.3	27.1	28	31.3	30.4	29.2	31.5	27.4	28.9	29.4	26.8	29.3	30.2	26.5
65	27.8	27.6	27	27.1	28.5	26	24.7	26.2	29.2	24.7	28.9	28.5	27.6	24	27.5	27.4	27.1	30.7	26.2	28.5	27.5	28.7	30.6	27.9	28	28.1	26.2	28.3	28.6	30.7	30	28.5	32.3	27.2	26.5	29.2	27	27.5	29.6	30.1	29	30.9	27.2	28.1	29	26.6	29.1	29.7	26.5
70	27.6	27.6	26.9	27.4	28.8	26.3	25.5	24.9	29.3	24	27.8	27.7	26.9	24.1	27.2	27.3	27.2	30.4	25.6	28.2	27.2	28.3	30.2	27.4	27.9	27.8	26.3	27.8	28	30.3	29.7	28	32	27.1	26.3	29.1	26.6	26.8	30.1	30	28.6	30.1	26.9	28	28.8	26.3	28.7	29.5	26
75	27.5	27.3	26.7	27.7	27.4	26.1	24.8	24.8	28.8	25.6	27	26.9	27.3	24.3	27.1	26.7	26.8	30	25.8	28.1	26.8	27.9	29.9	26.8	27.6	27.2	25.8	27.6	27.1	29.9	29.2	27.8	31.9	26.3	26.2	29	26.4	26.9	30.4	29.7	28.1	29.5	26.7	27.8	28.2	26	28.3	29.3	25.6
80	27.2	27	26.6	27.2	26.8	26.1	24.5	25.3	28.7	24.9	26.8	27.6	26.8	25	27	26.5	26.7	29.5	25.6	27.9	26.4	27.6	29.8	26.6	27.3	27	25.8	27.9	26.8	29.8	28.9	27.5	31.8	26.5	25.8	28.8	26.5	26.7	29.3	29.3	27.9	29.1	26.2	27.6	28	26	28	28.9	25.7
85	26.8	26.8	26.5	26.1	27.4	26.3	24.3	24.3	28.5	24.9	27.3	26.8	26.4	24.4	26.7	26.2	26.6	29.3	24.9	27.7	26.8	27.1	29.2	26.7	27	26.8	25.7	27.4	26.6	29.6	28.8	27.3	31.5	26.2	25.9	28.8	26	25.8	29.3	28.7	27.8	28.7	25.9	27.3	28	25.7	27.6	28.6	25.8
90	26.6	26.4	26.5	26.5	26.4	26.1	24.2	24	28.4	24.9	25.8	27.2	26.4	23.9	26.6	26.1	26.7	29	24.7	27.5	26	27.1	29.1	26.5	26.8	26.6	25.5	26.9	26.5	29.3	28.5	26.9	31.2	26.2	25.7	28.2	26.1	25.9	29.1	28.5	27.3	29.1	25.9	27.1	27.9	25.4	27.6	28.7	25.3
95	26.3	26.2	26.5	26.5	26.6	26.2	22.7	24.5	28.1	24.6	26.2	26.7	26	23.1	26.7	25.9	26.5	29	24.7	27.3	25.6	26.8	28.9	26.4	26.6	26.3	25.6	26.7	26.5	29	28.2	26.9	31	26.1	25.3	28.3	26.1	25.6	28.7	28.6	27.5	28.9	26	26.9	27.7	25.4	27.5	28.4	25.1
100	26.2	26.1	26.4	25.7	26.4	26.2	23.4	24.1	27.8	24	27.7	26.8	25.9	23.6	26.4	25.8	26.4	28.8	24.5	27.1	25.5	26.8	28.8	26.3	26.5	26.3	25.5	26.9	25.9	29	28	26.9	30.7	26.1	25.1	28.2	25.4	25.4	28.3	28.6	27.6	29.4	25.6	26.7	27.3	25.3	27.2	28.3	25.1
105	25.9	26	26.3	25.5	26.1	25.9	23.8	24.5	27.6	25	27.2	26.8	25.5	23.5	26.4	25.6	25.9	28.6	24.3	26.8	25.5	26.7	28.5	26.1	26.2	26	25.4	26.5	25.5	28.8	27.8	26.7	30.4	26.2	25.2	27.9	25.7	25.5	28.7	28.5	27.3	28.3	25.5	26.6	27.2	25	26.9	28.2	25.2
110	25.7	26.3	26.1	26.5	26.1	26	24.2	24.7	27.4	24.6	26.8	27.1	25.4	23.8	26.4	25.2	26.2	28.2	24.4	26.7	25.7	26.3	28.5	26.1	26.1	25.9	25.3	26.4	25.1	28.7	27.6	26.5	30.4	25.8	24.7	27.9	25.3	25.6	28.9	28.2	26.4	28.3	25.6	26.8	27.1	24.8	27	28	24.6
115	25.6	26.1	26	26.2	26.1	26	24.5	24	27.5	24.4	26.8	26	25.4	23.4	26.1	25.3	25.9	28.2	24	26.6	25.1	26.3	28	25.9	26	25.7	25.2	26.5	25.5	28.3	27.5	26.3	30.3	26.1	24.5	27.2	25.3	25.8	28.9	28.2	26.2	28.6	25.5	26.5	26.9	24.5	26.7	28	24.8
120	25.4	25.8	26.1	25.8	26.5	25.8	24.5	24.6	27.3	23.5	27.5	25.9	25.1	24.1	25.9	25.2	25.5	28.1	24	26.4	24.9	25.9	28	25.9	25.7	25.7	24.9	26.1	25.5	28.4	27.1	26	30.2	25.7	24.6	27	25.1	25.8	29	27.9	26.4	28	25.3	26.4	26.8	24.4	26.7	27.8	24.5
125	25.4	25.9	26	25.4	26.7	25.9	24.7	24.3	27	24.6	27.4	26.8	24.8	24.1	26	25	25.4	28	23.9	26.2	24.9	25.8	28	25.8	25.6	25.5	24.5	25.8	25.1	28.3	27.1	25.7	30.1	25.6	24.5	27.1	25.2	25.9	28.8	27.8	26	27.7	25.2	26	26.7	24.3	26.5	27.6	24.6
130	25.2	25.6	25.9	25.9	26.3	25.9	24.4	24.6	27.1	24	26.8	26.9	24.9	22.6	25.7	24.9	25.5	27.7	23.7	26	25.1	25.7	27.9	25.9	25.4	25.3	24.4	25.9	24.8	28.3	27.1	25.7	29.7	25.7	24.4	27	24.6	25.3	28.8	27.6	25.8	27.4	25	25.8	26.8	24.2	26.3	27.5	24.2
135	25.4	25.6	25.8	26	26	25	24.1	24.7	27.2	24.6	25.9	26	24.7	22.5	25.8	24.7	25.2	27.5	23.8	26	24.4	25.6	27.7	25.4	25.2	25.2	24.3	26.2	25	28.1	27.1	25.6	29.6	25.3	24.4	26.9	25.2	25	28.8	27.1	25.8	27.1	24.8	25.9	26.7	24	26.1	27.5	24
140	25.2	25.6	25.8	25.8	26.1	25.7	23.8	23.8	27.2	24.8	27	26.5	24.3	22.8	25.6	24.7	25	27.5	23.6	26.1	24.7	25.6	27.5	25.4	25.2	25	24.2	25.7	24	27.7	26.7	25.3	29.4	25.6	24.3	26.7	24.9	25.2	28.6	27.1	25.9	26.9	24.9	25.8	26.6	24.2	25.8	27.5	23.9
145	25.3	25.3	25.8	25.7	26	25.4	23.4	23.5	27.1	23.9	26.1	25.5	24.4	23	25.5	24.6	25.1	27.4	23.7	26	24.3	25.4	27.4	25.1	25.2	25	24	25.6	24.5	27.4	26.6	25.1	29.5	25.6	24.1	26.6	25.1	24.9	28	27.2	25.9	26.9	24.8	25.8	26.3	24.3	25.8	27.3	23.6
150	25.1	25.1	25.5	25.7	25.7	25.4	22.5	24	27	23.5	26.4	25	24.8	22.7	25.5	24.4	24.8	27.4	23.7	25.9	24.3	25.1	27.2	25	25.1	25.1	24	25.6	24.3	27.4	26.5	24.8	29.5	25.4	24.3	26.4	24.8	25.2	28	27.2	25.8	26.9	24.8	25.7	26.4	24.2	26	27.3	23.6
155	25	25.2	25.7	25.7	26	25.3	23.2	23.8	26.5	24	26.7	25.9	24.4	23.3	25.4	24.4	24.6	27.2	23.4	25.8	24.1	24.9	27.1	24.8	25	25	24	25.7	24.2	27.2	26.5	24.8	29.4	25.2	24.1	26.7	24.5	24.8	28	27.1	25.1	26.6	24.6	25.3	26.2	24	26	27.1	23.7
160	24.9	25.4	25.5	24.9	25.6	25.3	23.3	24	26.5	23.6	25.7	25.3	24.3	22.6	25.3	24	24.8	26.9	23.2	25.6	24.1	24.7	27.1	24.6	25	25	23.9	25.8	24.3	26.8	26.3	24.6	29.3	25.3	23.7	26.5	24.4	24.4	28.2	26.9	25.6	26.6	24.4	25.4	26.3	23.9	25.7	27	23.5
165	24.9	25.5	25.6	24.8	25.3	25	22.6	23.3	26.3	23.8	25.9	25.3	24.2	23	25.2	24.2	24.5	26.8	23.4	25.6	23.7	24.6	27	24.4	25	24.7	23.8	25.2	23.9	27.2	26.2	24.6	28.9	24.9	23.8	26.5	24.3	24.5	27.7	26.9	25.1	27.1	24.5	25.4	26.2	23.9	25.6	26.9	23.5
170	24.7	25	25.5	25.3	25.2	24.8	22.6	22.8	26.4	23.5	25.7	25	24.3	22.9	25.4	23.9	24.5	26.9	23.6	25.7	23.8	24.6	27	24.3	24.9	24.7	23.6	24.9	24.4	27.2	26.1	24.8	28.7	24.9	23.6	26.6	24.9	24.8	27.6	26.7	25.5	27.1	24.3	25.3	26.2	23.9	25.6	26.8	23.4
175	24.7	24.9	25.5	25.1	25.4	25	22.5	23.1	26.1	23.7	25.3	25.7	24.2	23.6	25.2	23.9	24.4	26.6	23.3	25.6	23.8	24.5	26.9	24.2	24.8	24.7	23.7	25.1	24.3	27.1	26.1	24.7	28.6	24.9	23.5	26.2	24.4	24.8	27.4	26.7	25.1	26.8	24.3	25	26.3	23.7	25.7	26.5	23.6
180	24.4	25.1	25.5	25.5	25.2	24.9	22.7	23.6	26.1	23.2	24.9	25.2	24.1	22.8	25.3	23.8	24.2	26.5	23.1	25.6	23.8	24.3	26.7	24.2	24.7	24.7	23.4	24.6	24	27.1	25.9	24.6	28.7	24.6	23.4	26	23.7	24.9	27.2	26.7	25.1	26.8	24.1	24.9	26.3	23.6	25.6	26.4	23.1
185	24.5	25.2	25.3	25.1	25	24.8	22.2	23.1	26.3	23.3	23.8	25.4	23.9	22.3	25.2	23.8	24.2	26.4	23.1	25.5	23.5	24.2	26.8	24.2	24.6	24.5	23.2	24.7	24	27	25.8	24.6	28.5	24.6	23	26.2	24.2	24.4	27.2	26.5	25	26.7	24.1	24.9	26.3	23.6	25.6	26.2	23.3
190	24.5	25.4	25.3	25	24.7	24.5	22.7	23.2	26	23	24.2	25	23.9	22.8	25.1	23.7	24.3	26.2	23.1	25.5	23.4	24.2	26.5	23.8	24.6	24.6	23.5	24.8	23.7	26.9	26	24.5	28.4	24.8	22.9	25.9	24.8	24.2	27.5	26.4	24.7	26.7	24.3	25	26.3	23.6	25.4	26.2	23.3
195	24.2	25.3	25.3	25	24.8	24.9	23.3	23.3	26.1	23.6	24.3	25.6	23.9	22.7	24.7	23.6	23.9	26.2	22.8	25.5	23.4	24.1	26.5	23.8	24.5	24.4	23.4	24.6	23.6	26.7	25.9	24.4	28.3	24.8	22.9	25.8	24.3	24.4	27.2	26.3	24.9	26.9	24.1	25	26	23.5	25.2	26.1	23.3
200	24.3	25.1	25.1	25.1	25	25	23.2	22.7	26.2	23.4	25.3	25.6	24.1	22.6	24.7	23.7	23.9	26.1	22.8	25.5	23.4	24	26.5	23.6	24.4	24.5	23.2	24.3	24	26.7	25.9	24.6	28.3	24.6	22.8	25.9	24.3	24.2	27.3	26	24.7	26.9	24.2	24.7	25.9	23.3	25.4	25.8	23.1
205	24.2	24.9	25.1	25	25	24.8	22.8	23.2	26.2	23.8	24.7	25	23.8	22.3	24.8	23.8	23.9	25.9	22.6	25.5	23.1	23.9	26.4	23.7	24.4	24.4	23.2	24.4	23.6	26.6	25.8	24.6	28.3	24.5	22.6	26	24.2	23.7	27.3	26.1	24.8	26.5	24	24.7	25.6	23.4	25.2	25.9	23
210	24.3	24.9	25	24.7	25.5	24.8	21.7	23.2	26.2	23.2	25	25	24	21.8	24.8	23.4	23.8	25.8	22.4	25.5	23.2	23.7	26.3	23.4	24.2	24.5	23.3	24.4	23.5	26.7	25.7	24.7	28	24.4	23.1	25.9	24.2	24.1	27.1	26.1	24.4	26.5	24.1	24.6	25.2	23.4	25.2	26	23
215	24.3	25	24.8	24.4	25.4	24.9	22.3	23	26.1	22.9	24.3	25.6	24.1	22.1	24.9	23.4	23.8	25.8	22.5	25.3	23.1	23.7	26.3	23.3	24.2	24.6	23	24.3	23.7	26.7	25.6	24.4	28	24.4	23	25.7	23.7	23.7	27	26.2	24.4	26.1	24	24.6	25.3	23.4	25	25.8	23
220	24.3	25.2	24.7	24.9	25.2	24.9	21.8	22.9	25.9	22.7	23.8	25.3	23.8	22.5	24.6	23.4	23.7	25.7	22.4	25.4	23.2	23.6	26.1	23.1	24.2	24.5	23	24.4	23.4	26.5	25.5	24.3	27.8	24.4	22.8	25.6	24.2	24.3	26.6	26.1	24.2	26.2	23.8	24.6	25.3	23.3	25.2	25.9	22.9
225	24.1	24.9	24.9	24.9	24.9	24.8	21.4	22.8	25.6	22.9	24.2	24.9	24	22.4	24.5	23.7	23.6	25.8	22.4	25.4	23	23.5	26	23.2	24	24.4	23.2	24.5	23.4	26.3	25.5	24.5	27.9	24.1	22.8	25.4	23.8	24.1	26.8	26.1	24.5	25.8	23.8	24.5	25.2	23.2	24.8	25.9	22.8
230	24.1	24.9	24.7	24.2	24.8	24.7	21.6	22.3	25.4	23.3	24	24.6	23.5	22.6	24.6	23.5	23.6	25.7	22.6	25.4	23.3	23.4	25.9	23.2	23.9	24.2	23.2	24.4	23.7	26.2	25.4	24.4	27.9	24.6	22.7	25.4	24	23.9	26.5	25.9	24	26.2	23.7	24.4	25.1	23.2	24.9	25.9	22.7
235	24	24.5	24.6	24.4	25.1	24.7	21.5	22.8	25.4	23	24.2	25.2	23.5	22.7	24.6	23.5	23.6	25.7	22.4	25.4	23	23.4	25.7	23.4	23.9	24.2	23.1	24.2	23.2	26.4	25.5	24.3	27.9	24.4	22.9	25.6	24.3	23.9	26.4	25.9	24	25.5	23.6	24.3	25.1	23.2	24.8	25.8	22.8
240	23.8	24.6	24.6	24.5	25	24.6	21.8	22.4	25.3	23.3	24.8	24.6	23.6	22.2	24.6	23.5	23.6	25.6	22.4	25.3	23.1	23.4	25.7	23.4	23.8	24.2	22.8	24.4	23.4	26.3	25.3	24	27.9	24.3	23	25	24	23.8	26.7	25.8	24.1	26.1	23.5	24.2	25	23.2	24.6	25.8	22.7
245	23.8	24.4	24.6	24.7	24.9	24.4	22.3	22.8	25.4	22.9	24.4	25.2	23.3	22	24.6	23.1	23.7	25.5	22.3	25.3	23.3	23.2	25.8	23.3	23.7	24.3	22.8	24.2	22.9	26.3	25.3	24.1	28	24.5	22.8	25.2	24.2	23.9	26.6	25.9	24.2	25.4	23.4	24.4	25.3	23	24.6	25.8	22.7
250	23.8	24.6	24.6	25.1	24.5	24.6	21.5	22.2	25.1	23	24.6	24.6	23.6	21.5	24.3	23	23.6	25.5	22.4	25.2	23.4	23.2	25.8	23.1	23.7	24.2	22.6	24	23	26.3	25.2	24.1	27.9	24.6	22.9	25.3	23.8	24.1	26.7	25.7	24.3	25.5	23.3	24.2	25.2	23	24.7	25.7	22.3
255	23.7	24.6	24.5	24.8	24.5	24.4	22.4	22.3	24.8	22.8	24.1	24.5	23.8	22.3	24.5	23	23.8	25.4	22.4	25.1	23.3	23.2	25.7	23	23.7	24.1	22.4	23.8	22.6	26.3	25.3	24.1	27.8	24.6	22.7	25.2	23.5	24.1	26.8	25.7	23.9	25.8	23.4	24.3	25.2	22.8	24.8	25.7	22.4
260	23.9	24.8	24.5	24.6	25.2	24.2	21.5	22.9	25	23.1	24.2	25	23.7	22	24.6	23.1	23.9	25.2	22.2	25.1	22.9	23.1	25.7	23.2	23.7	24.1	22.5	23.8	23	26	25.1	24.1	27.7	24.4	22.5	25.3	23.4	24	26.8	25.5	24	26.1	23.3	24.1	25.3	22.9	24.6	25.5	22.4
265	23.8	24.6	24.5	24.7	24.9	24.3	21	22.5	24.9	22.5	24.5	24.4	23.8	22.4	24.5	22.8	23.6	25.1	22	25.1	23.1	23	25.5	23.2	23.7	24	22.3	23.9	22.9	25.9	25.1	24.1	27.6	24.6	22.3	25.4	23.3	23.9	26.8	25.5	23.7	25.9	23.4	24.1	25.3	22.8	24.5	25.5	22.7
270	23.8	24.4	24.6	24.2	24.7	24.4	21.9	22.4	25	22.7	23.8	24.7	23.7	22.1	24.6	23	23.7	25.1	21.9	25	22.7	22.9	25.4	23.2	23.5	24	22.4	24	22.6	26	25.1	24	27.6	24.6	22.4	25.4	23.4	23.9	26.7	25.5	23.9	26.2	23.5	24.2	25.2	22.7	24.5	25.5	22.7
275	23.6	24.2	24.6	24.6	24.9	24.1	22.1	23.1	24.9	22.1	23.7	24.9	23.6	21.6	24.4	23.1	23.5	25.1	22.1	24.9	22.5	22.9	25.4	23.3	23.5	23.9	22.3	24	22.5	25.9	25	24	27.6	24.7	22.4	25	23.6	23.7	26	25.5	23.9	25.9	23.5	24.4	25.2	22.8	24.5	25.3	22.5
280	23.6	24.4	24.8	24.4	24.4	24.1	21.2	22.9	25.2	22.5	23.9	23.9	23.4	22.5	24.4	22.9	23.7	25	22	24.7	22.5	22.8	25.4	23.1	23.5	23.9	22.5	23.7	22.7	26.1	25	23.7	27.4	24.5	22.6	24.9	23.4	23.4	26.3	25.5	23.5	25.7	23.3	24.3	25	22.6	24.1	25.2	22.5
285	23.1	24.2	24.7	24.7	24.6	24	21.8	23	25.2	22.9	23.9	24.2	23.4	21.4	24.3	22.9	23.7	25	22.1	24.8	22.6	22.8	25.4	23	23.4	23.9	22.6	23.5	22.4	25.8	25	23.6	27.3	24.5	22.4	24.8	23.3	23.5	26.7	25.5	23.4	25.5	23.3	24.2	25	22.7	24.3	25.1	22.4
290	23.2	24.4	24.5	24.6	24.4	24	21.9	22.4	25.3	22.1	24.2	24.2	23.4	22.1	24.2	22.8	23.5	25	22	24.8	22.6	23	25.3	23	23.3	23.8	22.7	23.6	22.4	25.7	25	23.7	27.1	24.5	22.4	25	23.3	24.2	26.5	25.3	23.4	25.8	23.2	24.4	24.9	22.7	24.3	25	22.4
295	23.3	24.2	24.2	24.2	24.3	24.1	22.1	22.6	25.3	22.2	24.1	24.5	23.4	21.6	24	22.8	23.5	25.1	22	24.8	22.5	22.8	25.3	23	23.3	23.8	22.7	23.9	22.3	25.7	25.1	23.7	26.6	24.4	22.7	25	23.4	23.4	26.5	25.5	23.3	25.6	23.3	24.2	24.7	22.6	24.2	25	22.4
300	23.1	24.3	24.1	23.7	23.9	23.9	22.1	22.7	25	22.6	24.7	24.4	23.3	21.1	24.2	22.8	23.3	25	21.8	24.6	22.6	23	25.1	22.8	23.3	23.8	22.6	23.9	22.7	25.8	25	23.5	26.6	24.3	22.3	24.9	23.2	23.5	26.3	25.5	23.2	25.6	23.3	24.1	24.5	22.7	24.1	25	22.4
[truncated: 86 more columns]

## Sheet: Live heating-cooling
ID	FF2010F19f	FF2010F19f	FF2010F19f	FF2010F19f	FF2010F18f	FF2010F18f	FF2010F18f	FF2010F18f	FF2010ST22f	FF2010ST22f	FF2010ST22f	FF2010ST22f	FF2010ST19m	FF2010ST19m	FF2010ST19m	FF2010ST19m	FF2010F10f	FF2010F10f	FF2010F10f	FF2010F10f	FF2010F12m	FF2010F12m	FF2010F12m	FF2010F12m	FF2010ST18f	FF2010ST18f	FF2010ST18f	FF2010ST18f	FF2010ST23f	FF2010ST23f	FF2010ST23f	FF2010ST23f	FF2010ST17m	FF2010ST17m	FF2010ST17m	FF2010ST17m	FF2010ST19f10	FF2010ST19f10	FF2010ST19f10	FF2010ST19f10	FF2010ST19f11	FF2010ST19f11	FF2010ST19f11	FF2010ST19f11	FF2010F19m	FF2010F19m	FF2010F19m	FF2010F19m	FF2010F14m
Eclosed	2010-09-15	2010-09-15	2010-09-15	2010-09-15	2010-09-15	2010-09-15	2010-09-15	2010-09-15	2010-09-07	2010-09-07	2010-09-07	2010-09-07	2010-09-07	2010-09-07	2010-09-07	2010-09-07	2010-09-16	2010-09-16	2010-09-16	2010-09-16	2010-09-17	2010-09-17	2010-09-17	2010-09-17	2010-09-25	2010-09-25	2010-09-25	2010-09-25	2010-09-09	2010-09-09	2010-09-09	2010-09-09	2010-09-09	2010-09-09	2010-09-09	2010-09-09	2010-09-02	2010-09-02	2010-09-02	2010-09-02	2010-09-02	2010-09-02	2010-09-02	2010-09-02	2010-09-14	2010-09-14	2010-09-14	2010-09-14	2010-09-18
Frozen	2010-09-16	2010-09-16	2010-09-16	2010-09-16	2010-09-16	2010-09-16	2010-09-16	2010-09-16	2010-09-08	2010-09-08	2010-09-08	2010-09-08	2010-09-08	2010-09-08	2010-09-08	2010-09-08	2010-09-17	2010-09-17	2010-09-17	2010-09-17	2010-09-18	2010-09-18	2010-09-18	2010-09-18	2010-09-26	2010-09-26	2010-09-26	2010-09-26	2010-09-10	2010-09-10	2010-09-10	2010-09-10	2010-09-10	2010-09-10	2010-09-10	2010-09-10	2010-09-03	2010-09-03	2010-09-03	2010-09-03	2010-09-03	2010-09-03	2010-09-03	2010-09-03	2010-09-15	2010-09-15	2010-09-15	2010-09-15	2010-09-20
Weight	0.0285	0.0285	0.0285	0.0285	0.0365	0.0365	0.0365	0.0365	0.0375	0.0375	0.0375	0.0375	0.0479	0.0479	0.0479	0.0479	0.0238	0.0238	0.0238	0.0238	0.0283	0.0283	0.0283	0.0283	0.0564	0.0564	0.0564	0.0564	0.0244	0.0244	0.0244	0.0244	0.0315	0.0315	0.0315	0.0315	0.0246	0.0246	0.0246	0.0246	0.0136	0.0136	0.0136	0.0136	0.019	0.019	0.019	0.019	0.0196
Baskpos	3	3	1	1	3	3	1	1	3	3	1	1	3	3	1	1	3	3	1	1	3	3	1	1	3	3	1	1	3	3	1	1	3	3	1	1	3	3	1	1	3	3	1	1	3	3	1	1	3
5	19.8	27.6	19.7	27.6	20.1	29.4	20	28.4	19.3	27.2	19.5	26	19.6	27.4	20.2	27	20	29.5	20.1	28	19.9	28.4	19.9	27.6	19.8	28.1	19.9	28.1	19.4	28.1	20.1	28.8	20	27.9	20.5	27.2	19.9	26.9	20.3	28.3	20	27.7	20.6	28.1	20.5	28.4	19.6	28	20.3
10	20.1	26.5	20.2	26.7	21	28.4	20.3	27.7	20.2	26.3	19.8	25.2	20.2	26.6	20.5	26.4	20.9	28.7	20.6	27.5	20.8	27.5	20.2	27.1	20.4	27.4	20.2	27.5	20.3	27.2	20.5	28.1	20.7	26.9	20.8	26.4	20.5	25.9	21	27.2	20.9	26.6	21.2	26.6	21.2	27.5	19.9	27.3	21.3
15	21.5	25.8	20.5	25.8	21.8	27.5	20.6	27	20.8	25.8	20.1	24.3	20.8	26	20.7	25.8	21.5	28	21	26.7	21.5	26.8	20.5	26.4	21	27	20.4	26.9	21	26.4	20.8	27.3	21.6	26.3	21.2	26	21	25.6	21.3	26.2	22	25.5	21.6	25.7	21.9	26.7	20.1	26.5	22
20	22	25.1	20.8	25.2	22.6	26.8	20.9	26.2	21.4	25.3	20.3	23.8	21.2	25.4	20.8	25.2	22.1	27.3	21.2	26.3	22	26.1	20.7	26	21.6	26.5	20.6	26.3	21.6	25.8	21.1	26.8	22.2	25.6	21.5	25.4	21.6	24.9	21.5	25.8	22.7	24.8	22.1	24.8	22.6	26	20.3	25.9	22.6
25	22.5	24.5	21.1	24.6	23.4	26.2	21	25.6	22	24.7	20.6	23.2	21.8	24.8	21	24.7	22.7	26.6	21.5	25.9	22.6	25.4	20.9	25.4	22.1	26	20.8	25.8	22.2	25.2	21.4	26.3	22.7	25.1	21.7	24.9	22	24.6	21.7	25	23.5	24.1	22.5	24	23.2	25.4	20.5	25.5	23.1
30	23.1	23.9	21.4	24.1	24	25.7	21.3	24.9	22.5	24.3	20.8	22.8	22.2	24.4	21.1	24.3	23.3	26	21.8	25.6	23.2	24.8	21.1	24.8	22.5	25.4	21	25.2	22.8	24.6	21.5	25.6	23.3	24.5	22	24.5	22.4	24.2	22	24.2	24.1	23.6	22.9	23.4	23.7	24.6	20.6	25	23.7
35	23.6	23.3	21.7	23.6	24.6	25.1	21.5	24.5	23	23.8	21	22.4	22.5	24.1	21.3	23.8	23.8	25.5	21.9	24.8	23.7	24.4	21.2	24.4	23	25	21.2	24.7	23.2	24	21.8	25.2	23.8	24.2	22.1	24.2	22.8	24.1	22.1	24	24.8	23.2	23.2	22.8	24.2	24	20.8	24.5	24.1
40	24.1	22.9	21.9	22.9	25.2	24.6	21.8	24	23.4	23.5	21.2	22	22.7	23.7	21.5	23.5	24.3	24.9	22.2	24.5	24.2	23.9	21.5	24.1	23.4	24.7	21.4	24.3	23.7	23.8	21.8	24.6	24.2	23.8	22.3	23.8	22.9	23.8	22.5	23.6	25.2	22.7	23.2	22.5	24.7	23.6	20.9	24	24.6
45	24.5	22.5	22.1	22.6	25.7	24.2	21.9	23.7	23.7	23.3	21.4	21.6	23	23.4	21.6	23.2	24.7	24.5	22.4	24.5	24.6	23.5	21.5	23.7	23.7	24.3	21.6	23.9	24.1	23.4	21.9	24.4	24.7	23.4	22.4	23.4	23.1	23.7	22.6	23.1	25.5	22.5	23.4	22.3	25.1	23.2	21	23.7	24.9
50	24.8	22.1	22.3	22.4	26	23.7	22.1	23.4	24	22.9	21.7	21.4	23.3	23.2	21.7	23	25.1	24.3	22.7	23.9	24.9	23.1	21.8	23.4	24.2	23.9	21.8	23.6	24.5	23.1	22	24	25.1	23.2	22.6	23.1	23.3	23.5	22.8	22.6	25.9	22.1	23.6	22.1	25.5	22.8	21.3	23.3	25.4
55	25.2	21.8	22.4	22	26.5	23.4	22.2	23	24.3	22.6	21.8	21.2	23.6	22.9	21.7	22.8	25.5	23.9	22.8	23.6	25.3	22.8	21.9	23.2	24.5	23.6	22	23.3	25.2	22.6	22.1	23.7	25.4	22.9	22.7	22.8	23.4	23.1	23	22.5	26.2	22	23.9	21.9	25.9	22.6	21.5	22.9	25.7
60	25.7	21.6	22.6	21.6	26.9	23.1	22.4	22.7	24.6	22.4	21.9	20.9	23.8	22.6	21.8	22.5	25.9	23.6	23	23.3	25.7	22.5	22.1	23	24.8	23.2	22.2	23.1	25.4	22.5	22.3	23.3	25.8	22.7	22.7	22.6	23.5	23.2	23.2	22.3	26.3	21.5	24.1	21.7	26.2	22.2	21.5	22.6	26.1
65	25.9	21.3	22.8	21.4	27.1	22.8	22.4	22.6	24.9	22.1	22	20.7	24.1	22.3	21.8	22.3	26.2	23.3	23.2	23.1	26	22.3	22.1	22.8	25.2	23	22.4	22.7	25.7	22.3	22.4	23	26	22.4	22.7	22.4	23.6	22.8	23.2	21.9	26.8	21.3	24.3	21.6	26.4	21.9	21.7	22.4	26.4
70	26.1	21.1	22.9	21.3	27.5	22.7	22.6	22.3	25.1	21.9	22.2	20.5	24.3	22.2	21.8	22.2	26.4	23	23.3	23	26.3	22	22.4	22.5	25.5	22.7	22.5	22.4	26	22.1	22.4	22.8	26.2	22.3	22.7	22.2	24.1	22.6	23.5	21.8	26.5	21.3	24.6	21.7	26.7	21.7	21.8	22.1	26.6
75	26.2	20.8	23	20.9	27.8	22.4	22.8	22.1	25.4	21.7	22.3	20.4	24.5	22	21.9	22	26.7	22.8	23.4	22.8	26.6	21.8	22.5	22.3	25.8	22.4	22.7	22.1	26.2	21.8	22.4	22.6	26.5	22.1	22.9	22.2	24.2	22.5	23.8	21.8	26.5	21.3	24.6	21.5	26.9	21.5	21.9	21.9	26.8
80	26.4	20.7	23.1	20.9	28.1	22.2	22.9	22	25.6	21.6	22.4	20.2	24.8	21.7	21.9	21.8	27	22.6	23.7	22.5	26.8	21.6	22.5	22.3	26.1	22.2	22.9	21.9	26.5	21.6	22.4	22.4	26.6	21.9	23.1	21.9	24.2	22.3	23.9	21.7	26.7	21.4	24.7	21.6	27.2	21.3	21.9	21.6	27.1
85	26.7	20.5	23.2	20.7	28.3	22	23	21.7	25.8	21.4	22.5	20.1	24.7	21.6	22	21.7	27.4	22.2	23.8	22.2	26.9	21.4	22.5	22	26.3	22	23.1	21.6	26.6	21.5	22.6	22.2	26.8	21.7	23.1	21.8	24.5	22.4	24	21.5	26.8	21.2	24.7	21.3	27.5	21.2	22.1	21.4	27.3
90	26.9	20.3	23.2	20.6	28.4	21.9	23.1	21.6	26	21.2	22.5	20	25.2	21.5	22.1	21.6	27.5	22.1	23.8	22	27.2	21.2	22.6	21.8	26.6	21.8	23.2	21.4	26.9	21.3	22.7	22.1	27	21.5	23.1	21.6	24.5	22	24.1	21.4	27.1	21	24.7	21.4	27.6	21	22.2	21.3	27.5
95	27.1	20.2	23.3	20.4	28.7	21.7	23.3	21.4	26.1	21	22.6	19.9	25.4	21.4	22.2	21.5	27.8	21.9	23.9	21.8	27.5	21.1	22.8	21.7	26.7	21.6	23.2	21.3	27.2	21.2	22.8	22	27.3	21.4	23.2	21.5	24.8	22	24.4	21.2	27.6	20.9	24.7	21.3	27.8	20.8	22.3	21.1	27.8
100	27.3	20.1	23.5	20.3	28.8	21.5	23.4	21.3	26.2	20.8	22.8	19.8	25.5	21.3	22.3	21.4	28	21.7	24.2	21.7	27.7	21	22.9	21.6	26.9	21.4	23.4	21.1	27.3	21	22.9	21.9	27.5	21.3	23.3	21.4	25	21.8	24.6	21.2	27.9	21.1	24.9	21.2	27.9	20.8	22.3	20.9	28
105	27.5	19.9	23.6	20.1	28.9	21.5	23.5	21.2	26.3	20.7	22.9	19.7	25.9	21.2	22.2	21.3	28.2	21.6	24.2	21.7	27.9	20.9	23.1	21.5	27.1	21.3	23.4	21	27.5	21	23.1	21.7	27.7	21.2	23.4	21.4	25.2	21.7	24.3	21	28	21	24.7	21.2	28	20.5	22.3	20.8	28.2
110	27.7	19.8	23.6	20	29.2	21.4	23.6	21	26.5	20.6	22.9	19.6	25.8	21	22.2	21.2	28.3	21.6	24.3	21.7	28.1	20.7	23.2	21.4	27.2	21.1	23.5	20.9	27.6	20.9	23.1	21.4	27.7	21.2	23.4	21.2	25.2	21.6	24.7	21.1	28.1	21.1	24.8	21.3	28.2	20.5	22.3	20.6	28.4
115	27.8	19.6	23.8	20.1	29.3	21.3	23.7	20.9	26.6	20.4	23	19.6	26	20.9	22.2	21.1	28.5	21.5	24.2	21.5	28.1	20.6	23.4	21.3	27.5	20.9	23.6	20.8	27.9	20.9	23.1	21.5	27.9	21.1	23.6	21.1	25.4	21.5	24.6	20.9	27.8	20.8	25.1	21.1	28.3	20.3	22.5	20.4	28.6
120	27.9	19.5	23.9	19.9	29.5	21.2	23.8	20.8	26.7	20.3	23	19.5	26.2	20.9	22.3	21.1	28.6	21.4	24.5	21.5	28.3	20.6	23.4	21.1	27.7	20.8	23.6	20.7	28	20.8	23.4	21.3	28	21	23.6	21.1	25.4	21.6	24.7	20.7	28	20.8	24.9	21.3	28.5	20.2	22.6	20.4	28.4
125	28	19.4	24	19.9	29.6	21.1	23.9	20.7	26.8	20.3	23	19.5	26.4	20.8	22.4	21	28.6	21.3	24.6	21.2	28.5	20.5	23.5	21	27.9	20.6	23.7	20.6	28.2	20.7	23.3	21.2	28.2	20.9	23.6	21.1	25.6	21.4	24.6	20.6	28.1	20.8	25.2	12.2	28.5	20.1	22.7	20.3	28.7
[truncated: 19 more columns]
